# Supplementary material for: A broad mutational target explains a fast rate of phenotypic evolution
Source: eLife. 2020 Aug 27;9:e54928. doi: 10.7554/eLife.54928 (PMC7556874; doi:10.7554/eLife.54928)
Supplement: Supplementary file 9. — File is in vcf format. This list was used as prior knowledge for the VQSR procedure computed with GATK (see Materials and methods). [file elife-54928-supp9.vcf]

##fileformat=VCFv4.0
##source=dbvar_HK104
##fileDate=20140506
##source=dbSNP used and validated (Illumina, GoldenGate genotyping assay) in Ross JA. et al., PLoS Genetics 2011 for genotyping 180 (AF16 x HK104) AI-RILs, whose coordinates were transferred from cb3 to cb4 build (Only 935 SNP coordinates were successfully retrieved over 1,032 used by Ross JA. et al., over 1,536 initial candidates proposed by Koboldt DC. et al. BMC Genomics 2010) + additional variations read by pyroseq (mfHK104-x ID)
##dbSNP_BUILD_ID=2
##INFO=<ID=dbSNPBuildID,Number=1,Type=Integer,Description="First dbSNP Build for RS">
##INFO=<ID=GENEINFO,Number=.,Type=String,Description="Pairs each of gene symbol:gene id.  The gene symbol and id are delimited by a colon (:) and each pair is delimited by a vertical bar (|)">
##INFO=<ID=VC,Number=1,Type=String,Description="Variation Class">
##contig=<ID=chrIII,length=14578851>
##contig=<ID=chrIII_random,length=105344>
##contig=<ID=chrII,length=16627154>
##contig=<ID=chrI,length=15455979>
##contig=<ID=chrI_random,length=43675>
##contig=<ID=chrIV,length=17485439>
##contig=<ID=chrIV_random,length=25117>
##contig=<ID=chrun,length=2948414>
##contig=<ID=chrV,length=19495157>
##contig=<ID=chrV_random,length=85292>
##contig=<ID=chrX,length=21540570>
##contig=<ID=chrX_random,length=28673>
##reference=cb4 (WS238; repetition masked)
#CHROM	POS	ID	REF	ALT	QUAL	FILTER	INFO
chrIII	226238	cb30472	A	G	.	.	dbSNPBuildID=1;VC=SNP
chrIII	359591	cb30468	T	C	.	.	dbSNPBuildID=1;VC=SNP
chrIII	366502	cb30467	T	C	.	.	dbSNPBuildID=1;VC=SNP
chrIII	519304	cb10275	G	A	.	.	dbSNPBuildID=1;VC=SNP
chrIII	581799	cb30445	A	T	.	.	dbSNPBuildID=1;VC=SNP
chrIII	709350	cb30423	T	C	.	.	dbSNPBuildID=1;VC=SNP
chrIII	828518	cb10166	C	T	.	.	dbSNPBuildID=1;VC=SNP
chrIII	892621	cb2644	T	C	.	.	dbSNPBuildID=1;VC=SNP
chrIII	895258	cb2665	G	A	.	.	dbSNPBuildID=1;VC=SNP
chrIII	1102337	cb2729	G	A	.	.	dbSNPBuildID=1;VC=SNP
chrIII	1105839	cb25061	C	T	.	.	dbSNPBuildID=1;VC=SNP
chrIII	1593708	cb2821	G	A	.	.	dbSNPBuildID=1;VC=SNP
chrIII	1696854	cb25141	A	C	.	.	dbSNPBuildID=1;VC=SNP
chrIII	1739688	cb2880	C	T	.	.	dbSNPBuildID=1;VC=SNP
chrIII	1741155	cb25166	G	A	.	.	dbSNPBuildID=1;VC=SNP
chrIII	1825308	cb2958	G	A	.	.	dbSNPBuildID=1;VC=SNP
chrIII	1902264	cb53260	C	T	.	.	dbSNPBuildID=1;VC=SNP
chrIII	1914613	cb53238	C	T	.	.	dbSNPBuildID=1;VC=SNP
chrIII	2026217	mfHK104-8	GAA	G	.	.	dbSNPBuildID=2;GENEINFO=CDS:CBG11762;VC=indel
chrIII	2192518	cb52986	C	T	.	.	dbSNPBuildID=1;VC=SNP
chrIII	2331683	cb52941	G	A	.	.	dbSNPBuildID=1;VC=SNP
chrIII	2535602	cb20723	T	C	.	.	dbSNPBuildID=1;VC=SNP
chrIII	2541685	cb20758	C	T	.	.	dbSNPBuildID=1;VC=SNP
chrIII	2677554	mfHK104-9	AC	A	.	.	dbSNPBuildID=2;GENEINFO=CDS:CBG20137;VC=indel
chrIII	2749972	cb19164	G	A	.	.	dbSNPBuildID=1;VC=SNP
chrIII	2943670	cb37727	T	C	.	.	dbSNPBuildID=1;VC=SNP
chrIII	2948695	cb37711	A	T	.	.	dbSNPBuildID=1;VC=SNP
chrIII	2970659	cb37708	A	G	.	.	dbSNPBuildID=1;VC=SNP
chrIII	2981224	cb37688	A	C	.	.	dbSNPBuildID=1;VC=SNP
chrIII	3009815	cb37667	T	A	.	.	dbSNPBuildID=1;VC=SNP
chrIII	3046000	cb36132	A	T	.	.	dbSNPBuildID=1;VC=SNP
chrIII	3122836	cb21049	A	C	.	.	dbSNPBuildID=1;VC=SNP
chrIII	3122899	cb21052	T	C	.	.	dbSNPBuildID=1;VC=SNP
chrIII	3454016	cb15553	C	T	.	.	dbSNPBuildID=1;VC=SNP
chrIII	3488539	cb61039	A	C	.	.	dbSNPBuildID=1;VC=SNP
chrIII	3492956	cb61012	G	A	.	.	dbSNPBuildID=1;VC=SNP
chrIII	3493124	cb61011	A	C	.	.	dbSNPBuildID=1;VC=SNP
chrIII	3574150	cb60947	C	T	.	.	dbSNPBuildID=1;VC=SNP
chrIII	3725632	cb36181	A	G	.	.	dbSNPBuildID=1;VC=SNP
chrIII	3726173	cb36177	A	G	.	.	dbSNPBuildID=1;VC=SNP
chrIII	3817386	cb17959	T	C	.	.	dbSNPBuildID=1;VC=SNP
chrIII	3844446	cb50027	C	T	.	.	dbSNPBuildID=1;VC=SNP
chrIII	3988548	mfHK104-10	A	ATTTTTT	.	.	dbSNPBuildID=2;VC=indel
chrIII	4017489	cb49893	A	T	.	.	dbSNPBuildID=1;VC=SNP
chrIII	4122148	cb49887	A	G	.	.	dbSNPBuildID=1;VC=SNP
chrIII	4330579	cb49750	C	T	.	.	dbSNPBuildID=1;VC=SNP
chrIII	4388668	cb49749	G	A	.	.	dbSNPBuildID=1;VC=SNP
chrIII	4472044	cb49726	A	G	.	.	dbSNPBuildID=1;VC=SNP
chrIII	4472195	cb49725	C	T	.	.	dbSNPBuildID=1;VC=SNP
chrIII	4588027	cb45611	A	G	.	.	dbSNPBuildID=1;VC=SNP
chrIII	4635277	cb45605	G	A	.	.	dbSNPBuildID=1;VC=SNP
chrIII	4668479	cb45602	T	A	.	.	dbSNPBuildID=1;VC=SNP
chrIII	4758129	mfHK104-11	C	CTGGA	.	.	dbSNPBuildID=2;GENEINFO=CDS:CBG24681;VC=indel
chrIII	4758562	cb23429	T	A	.	.	dbSNPBuildID=1;VC=SNP
chrIII	4758735	cb23430	A	T	.	.	dbSNPBuildID=1;VC=SNP
chrIII	4761630	cb23432	A	C	.	.	dbSNPBuildID=1;VC=SNP
chrIII	4761790	cb23433	C	T	.	.	dbSNPBuildID=1;VC=SNP
chrIII	4762010	cb23435	T	C	.	.	dbSNPBuildID=1;VC=SNP
chrIII	4779390	cb28205	T	C	.	.	dbSNPBuildID=1;VC=SNP
chrIII	4804047	cb27618	T	G	.	.	dbSNPBuildID=1;VC=SNP
chrIII	4828502	cb6121	C	T	.	.	dbSNPBuildID=1;VC=SNP
chrIII	4828722	cb6122	T	C	.	.	dbSNPBuildID=1;VC=SNP
chrIII	4838041	cb6119	A	G	.	.	dbSNPBuildID=1;VC=SNP
chrIII	4839495	cb6118	T	G	.	.	dbSNPBuildID=1;VC=SNP
chrIII	4851563	cb6115	T	G	.	.	dbSNPBuildID=1;VC=SNP
chrIII	5190779	cb61757	G	A	.	.	dbSNPBuildID=1;VC=SNP
chrIII	5353174	cb61691	C	G	.	.	dbSNPBuildID=1;VC=SNP
chrIII	5432270	cb61686	C	A	.	.	dbSNPBuildID=1;VC=SNP
chrIII	5804895	cb54902	G	T	.	.	dbSNPBuildID=1;VC=SNP
chrIII	6113941	cb54952	A	T	.	.	dbSNPBuildID=1;VC=SNP
chrIII	6316592	cb55024	A	C	.	.	dbSNPBuildID=1;VC=SNP
chrIII	6319104	cb55043	A	T	.	.	dbSNPBuildID=1;VC=SNP
chrIII	6336906	cb55065	A	G	.	.	dbSNPBuildID=1;VC=SNP
chrIII	6339546	cb55090	A	G	.	.	dbSNPBuildID=1;VC=SNP
chrIII	6478932	cb22120	A	C	.	.	dbSNPBuildID=1;VC=SNP
chrIII	6729431	cb22111	A	G	.	.	dbSNPBuildID=1;VC=SNP
chrIII	6806949	cb39021	T	C	.	.	dbSNPBuildID=1;VC=SNP
chrIII	6924200	cb22110	T	G	.	.	dbSNPBuildID=1;VC=SNP
chrIII	7186287	cb22101	G	A	.	.	dbSNPBuildID=1;VC=SNP
chrIII	7286112	cb22040	G	A	.	.	dbSNPBuildID=1;VC=SNP
chrIII	7361779	cb59520	G	C	.	.	dbSNPBuildID=1;VC=SNP
chrIII	7361957	cb59521	A	G	.	.	dbSNPBuildID=1;VC=SNP
chrIII	7395125	cb59531	C	T	.	.	dbSNPBuildID=1;VC=SNP
chrIII	7569464	cb59580	G	A	.	.	dbSNPBuildID=1;VC=SNP
chrIII	7869402	cb59690	G	A	.	.	dbSNPBuildID=1;VC=SNP
chrIII	8108701	cb59737	T	A	.	.	dbSNPBuildID=1;VC=SNP
chrIII	8108819	cb59738	A	C	.	.	dbSNPBuildID=1;VC=SNP
chrIII	8152066	cb59740	C	A	.	.	dbSNPBuildID=1;VC=SNP
chrIII	8291083	cb24442	C	G	.	.	dbSNPBuildID=1;VC=SNP
chrIII	8514442	cb50770	G	A	.	.	dbSNPBuildID=1;VC=SNP
chrIII	8680309	cb50845	C	A	.	.	dbSNPBuildID=1;VC=SNP
chrIII	8680605	cb50847	C	A	.	.	dbSNPBuildID=1;VC=SNP
chrIII	8794895	cb50858	G	C	.	.	dbSNPBuildID=1;VC=SNP
chrIII	8899270	cb27195	T	A	.	.	dbSNPBuildID=1;VC=SNP
chrIII	8899552	cb5220	C	T	.	.	dbSNPBuildID=1;VC=SNP
chrIII	8950099	cb1538	C	G	.	.	dbSNPBuildID=1;VC=SNP
chrIII	9088866	cb1643	T	A	.	.	dbSNPBuildID=1;VC=SNP
chrIII	9133842	cb24307	C	T	.	.	dbSNPBuildID=1;VC=SNP
chrIII	9256611	cb21057	A	G	.	.	dbSNPBuildID=1;VC=SNP
chrIII	9270299	cb21073	A	T	.	.	dbSNPBuildID=1;VC=SNP
chrIII	9300382	cb21075	T	A	.	.	dbSNPBuildID=1;VC=SNP
chrIII	9509803	cb51040	G	T	.	.	dbSNPBuildID=1;VC=SNP
chrIII	9542399	cb51069	G	A	.	.	dbSNPBuildID=1;VC=SNP
chrIII	9542493	cb51070	T	A	.	.	dbSNPBuildID=1;VC=SNP
chrIII	9721438	cb5362	G	A	.	.	dbSNPBuildID=1;VC=SNP
chrIII	9927754	cb5411	T	A	.	.	dbSNPBuildID=1;VC=SNP
chrIII	10099799	cb5359	C	T	.	.	dbSNPBuildID=1;VC=SNP
chrIII	10351658	cb5262	A	G	.	.	dbSNPBuildID=1;VC=SNP
chrIII	10658063	cb25989	G	A	.	.	dbSNPBuildID=1;VC=SNP
chrIII	10759778	cb25988	A	G	.	.	dbSNPBuildID=1;VC=SNP
chrIII	10763722	cb34170	G	A	.	.	dbSNPBuildID=1;VC=SNP
chrIII	10927531	cb43961	A	T	.	.	dbSNPBuildID=1;VC=SNP
chrIII	10974127	cb43972	T	A	.	.	dbSNPBuildID=1;VC=SNP
chrIII	10974312	cb43973	C	A	.	.	dbSNPBuildID=1;VC=SNP
chrIII	10974497	cb43974	G	A	.	.	dbSNPBuildID=1;VC=SNP
chrIII	10976433	cb43980	T	G	.	.	dbSNPBuildID=1;VC=SNP
chrIII	11215894	cb44050	A	G	.	.	dbSNPBuildID=1;VC=SNP
chrIII	11350061	cb35824	T	C	.	.	dbSNPBuildID=1;VC=SNP
chrIII	11372642	cb17443	C	A	.	.	dbSNPBuildID=1;VC=SNP
chrIII	11419502	cb35810	G	C	.	.	dbSNPBuildID=1;VC=SNP
chrIII	11668519	cb35760	T	A	.	.	dbSNPBuildID=1;VC=SNP
chrIII	11668600	cb35759	C	T	.	.	dbSNPBuildID=1;VC=SNP
chrIII	11685062	cb35753	A	G	.	.	dbSNPBuildID=1;VC=SNP
chrIII	11685143	cb35751	T	C	.	.	dbSNPBuildID=1;VC=SNP
chrIII	11696656	cb39070	T	C	.	.	dbSNPBuildID=1;VC=SNP
chrIII	11696723	cb39071	T	G	.	.	dbSNPBuildID=1;VC=SNP
chrIII	11696879	cb39075	G	T	.	.	dbSNPBuildID=1;VC=SNP
chrIII	11736399	cb22150	A	G	.	.	dbSNPBuildID=1;VC=SNP
chrIII	11736477	cb22149	A	G	.	.	dbSNPBuildID=1;VC=SNP
chrIII	11809977	cb22151	C	T	.	.	dbSNPBuildID=1;VC=SNP
chrIII	11810160	cb50070	A	C	.	.	dbSNPBuildID=1;VC=SNP
chrIII	11862749	cb22189	A	G	.	.	dbSNPBuildID=1;VC=SNP
chrIII	12070952	cb39442	T	C	.	.	dbSNPBuildID=1;VC=SNP
chrIII	12071278	cb39444	A	G	.	.	dbSNPBuildID=1;VC=SNP
chrIII	12079751	cb40001	A	C	.	.	dbSNPBuildID=1;VC=SNP
chrIII	12079814	cb40002	G	A	.	.	dbSNPBuildID=1;VC=SNP
chrIII	12366718	cb70829	T	C	.	.	dbSNPBuildID=1;VC=SNP
chrIII	12431537	cb29872	A	G	.	.	dbSNPBuildID=1;VC=SNP
chrIII	12444075	cb29875	C	A	.	.	dbSNPBuildID=1;VC=SNP
chrIII	12453526	cb29877	C	T	.	.	dbSNPBuildID=1;VC=SNP
chrIII	12453736	cb9140	C	T	.	.	dbSNPBuildID=1;VC=SNP
chrIII	12589231	cb9172	A	G	.	.	dbSNPBuildID=1;VC=SNP
chrIII	12589311	cb9171	C	A	.	.	dbSNPBuildID=1;VC=SNP
chrIII	12671437	cb9186	T	C	.	.	dbSNPBuildID=1;VC=SNP
chrIII	12782873	cb65251	G	T	.	.	dbSNPBuildID=1;VC=SNP
chrIII	13251394	cb64937	A	G	.	.	dbSNPBuildID=1;VC=SNP
chrIII	13360578	cb19476	A	G	.	.	dbSNPBuildID=1;VC=SNP
chrIII	13362895	cb19477	A	T	.	.	dbSNPBuildID=1;VC=SNP
chrIII	13423380	cb26933	T	A	.	.	dbSNPBuildID=1;VC=SNP
chrIII	13598436	cb68177	T	C	.	.	dbSNPBuildID=1;VC=SNP
chrIII	13752538	cb39721	T	A	.	.	dbSNPBuildID=1;VC=SNP
chrIII	14035946	cb23142	T	A	.	.	dbSNPBuildID=1;VC=SNP
chrIII	14087003	cb39680	A	G	.	.	dbSNPBuildID=1;VC=SNP
chrIII	14199034	cb3206	T	A	.	.	dbSNPBuildID=1;VC=SNP
chrIII	14202034	cb3207	T	C	.	.	dbSNPBuildID=1;VC=SNP
chrIII	14207899	cb3208	G	A	.	.	dbSNPBuildID=1;VC=SNP
chrIII	14285093	cb12230	T	C	.	.	dbSNPBuildID=1;VC=SNP
chrIII	14286520	cb12233	T	G	.	.	dbSNPBuildID=1;VC=SNP
chrIII	14310064	cb12236	T	C	.	.	dbSNPBuildID=1;VC=SNP
chrIII	14394642	cb31474	C	A	.	.	dbSNPBuildID=1;VC=SNP
chrIII	14530487	cb12100	A	G	.	.	dbSNPBuildID=1;VC=SNP
chrIII	14566336	cb12103	A	G	.	.	dbSNPBuildID=1;VC=SNP
chrIII	14566606	cb12105	T	C	.	.	dbSNPBuildID=1;VC=SNP
chrIII	14572741	cb12107	T	C	.	.	dbSNPBuildID=1;VC=SNP
chrII	91950	cb41559	A	T	.	.	dbSNPBuildID=1;VC=SNP
chrII	92163	cb41555	A	T	.	.	dbSNPBuildID=1;VC=SNP
chrII	92293	cb41554	C	G	.	.	dbSNPBuildID=1;VC=SNP
chrII	371580	cb41422	T	C	.	.	dbSNPBuildID=1;VC=SNP
chrII	445872	cb22786	G	A	.	.	dbSNPBuildID=1;VC=SNP
chrII	525497	cb39492	C	G	.	.	dbSNPBuildID=1;VC=SNP
chrII	525667	cb39489	A	C	.	.	dbSNPBuildID=1;VC=SNP
chrII	642545	cb41334	T	G	.	.	dbSNPBuildID=1;VC=SNP
chrII	644388	cb41317	T	C	.	.	dbSNPBuildID=1;VC=SNP
chrII	1263358	cb18765	C	T	.	.	dbSNPBuildID=1;VC=SNP
chrII	1309730	cb36647	T	C	.	.	dbSNPBuildID=1;VC=SNP
chrII	1309823	cb36648	G	A	.	.	dbSNPBuildID=1;VC=SNP
chrII	1501673	cb62203	G	A	.	.	dbSNPBuildID=1;VC=SNP
chrII	1667383	cb61868	G	A	.	.	dbSNPBuildID=1;VC=SNP
chrII	1667445	cb61869	G	A	.	.	dbSNPBuildID=1;VC=SNP
chrII	1667523	cb61870	A	T	.	.	dbSNPBuildID=1;VC=SNP
chrII	1957848	cb70341	C	T	.	.	dbSNPBuildID=1;VC=SNP
chrII	1968899	cb16369	C	T	.	.	dbSNPBuildID=1;VC=SNP
chrII	1984163	cb16372	A	C	.	.	dbSNPBuildID=1;VC=SNP
chrII	1986260	cb16378	T	A	.	.	dbSNPBuildID=1;VC=SNP
chrII	1986527	cb16375	C	G	.	.	dbSNPBuildID=1;VC=SNP
chrII	2104406	cb66334	T	C	.	.	dbSNPBuildID=1;VC=SNP
chrII	2234093	cb44149	A	T	.	.	dbSNPBuildID=1;VC=SNP
chrII	2234328	cb44156	G	A	.	.	dbSNPBuildID=1;VC=SNP
chrII	2252184	cb44178	T	C	.	.	dbSNPBuildID=1;VC=SNP
chrII	2598737	cb55400	C	G	.	.	dbSNPBuildID=1;VC=SNP
chrII	2672442	cb55366	G	T	.	.	dbSNPBuildID=1;VC=SNP
chrII	2672574	cb55364	C	T	.	.	dbSNPBuildID=1;VC=SNP
chrII	2945572	cb55256	C	G	.	.	dbSNPBuildID=1;VC=SNP
chrII	2974631	mfHK104-4	C	CT	.	.	dbSNPBuildID=2;GENEINFO=K02F6.3:CBG13405;VC=indel
chrII	3031336	cb55205	C	T	.	.	dbSNPBuildID=1;VC=SNP
chrII	3054016	cb55201	C	T	.	.	dbSNPBuildID=1;VC=SNP
chrII	3054294	cb55197	T	A	.	.	dbSNPBuildID=1;VC=SNP
chrII	3261314	cb55101	T	C	.	.	dbSNPBuildID=1;VC=SNP
chrII	3337215	cb13018	C	T	.	.	dbSNPBuildID=1;VC=SNP
chrII	3337539	cb13016	T	A	.	.	dbSNPBuildID=1;VC=SNP
chrII	3438187	mfHK104-5	C	CT	.	.	dbSNPBuildID=2;GENEINFO=T05C12.11:CBG00729;VC=indel
chrII	3625891	cb41016	G	A	.	.	dbSNPBuildID=1;VC=SNP
chrII	3991587	cb6450	G	A	.	.	dbSNPBuildID=1;VC=SNP
chrII	4097205	cb6471	G	T	.	.	dbSNPBuildID=1;VC=SNP
chrII	4378227	cb51910	G	A	.	.	dbSNPBuildID=1;VC=SNP
chrII	4560404	mfHK104-6	CAACGA	C	.	.	dbSNPBuildID=2;GENEINFO=CDS:CBG26141;VC=indel
chrII	4804193	cb3372	G	A	.	.	dbSNPBuildID=1;VC=SNP
chrII	5023099	cb3404	C	A	.	.	dbSNPBuildID=1;VC=SNP
chrII	5091597	cb3415	T	G	.	.	dbSNPBuildID=1;VC=SNP
chrII	5120694	cb25476	G	A	.	.	dbSNPBuildID=1;VC=SNP
chrII	5120781	cb25477	T	C	.	.	dbSNPBuildID=1;VC=SNP
chrII	5269819	cb16739	C	T	.	.	dbSNPBuildID=1;VC=SNP
chrII	5303938	cb16720	C	A	.	.	dbSNPBuildID=1;VC=SNP
chrII	5325364	mfHK104-7	TGGAG	T	.	.	dbSNPBuildID=2;GENEINFO=CDS:CBG11137;VC=indel
chrII	5603651	cb52181	T	C	.	.	dbSNPBuildID=1;VC=SNP
chrII	5735017	cb4596	G	A	.	.	dbSNPBuildID=1;VC=SNP
chrII	5736518	cb4597	C	T	.	.	dbSNPBuildID=1;VC=SNP
chrII	5806533	cb54826	G	A	.	.	dbSNPBuildID=1;VC=SNP
chrII	5806703	cb54827	G	A	.	.	dbSNPBuildID=1;VC=SNP
chrII	5806780	cb54828	G	A	.	.	dbSNPBuildID=1;VC=SNP
chrII	5811619	cb54831	A	T	.	.	dbSNPBuildID=1;VC=SNP
chrII	5831676	cb4152	T	C	.	.	dbSNPBuildID=1;VC=SNP
chrII	5871650	cb25949	A	T	.	.	dbSNPBuildID=1;VC=SNP
chrII	6108698	cb4210	A	T	.	.	dbSNPBuildID=1;VC=SNP
chrII	6150481	cb23122	C	G	.	.	dbSNPBuildID=1;VC=SNP
chrII	6196909	cb23118	T	C	.	.	dbSNPBuildID=1;VC=SNP
chrII	6327140	cb39593	C	T	.	.	dbSNPBuildID=1;VC=SNP
chrII	6503484	cb22932	C	G	.	.	dbSNPBuildID=1;VC=SNP
chrII	6506224	cb22927	G	T	.	.	dbSNPBuildID=1;VC=SNP
chrII	6525094	cb22848	A	G	.	.	dbSNPBuildID=1;VC=SNP
chrII	7524662	cb43543	C	A	.	.	dbSNPBuildID=1;VC=SNP
chrII	7969556	cb43460	A	G	.	.	dbSNPBuildID=1;VC=SNP
chrII	7972276	cb43451	G	C	.	.	dbSNPBuildID=1;VC=SNP
chrII	8067287	cb43432	T	C	.	.	dbSNPBuildID=1;VC=SNP
chrII	8353815	cb43357	G	T	.	.	dbSNPBuildID=1;VC=SNP
chrII	8370112	cb43343	G	A	.	.	dbSNPBuildID=1;VC=SNP
chrII	8416770	cb43335	C	T	.	.	dbSNPBuildID=1;VC=SNP
chrII	8640906	cb492	G	A	.	.	dbSNPBuildID=1;VC=SNP
chrII	8719503	cb458	C	G	.	.	dbSNPBuildID=1;VC=SNP
chrII	9024508	cb43177	G	A	.	.	dbSNPBuildID=1;VC=SNP
chrII	9377127	cb43080	C	A	.	.	dbSNPBuildID=1;VC=SNP
chrII	9908959	cb42929	A	G	.	.	dbSNPBuildID=1;VC=SNP
chrII	10154552	cb42885	A	C	.	.	dbSNPBuildID=1;VC=SNP
chrII	10167135	cb42884	T	G	.	.	dbSNPBuildID=1;VC=SNP
chrII	10479303	cb42766	C	A	.	.	dbSNPBuildID=1;VC=SNP
chrII	10777363	cb42696	A	T	.	.	dbSNPBuildID=1;VC=SNP
chrII	10816585	cb3563	A	C	.	.	dbSNPBuildID=1;VC=SNP
chrII	11001995	cb3565	C	A	.	.	dbSNPBuildID=1;VC=SNP
chrII	11002358	cb3564	T	C	.	.	dbSNPBuildID=1;VC=SNP
chrII	11089904	cb25655	A	T	.	.	dbSNPBuildID=1;VC=SNP
chrII	11122612	cb3574	A	G	.	.	dbSNPBuildID=1;VC=SNP
chrII	11179687	cb64479	C	T	.	.	dbSNPBuildID=1;VC=SNP
chrII	12314151	cb22661	C	T	.	.	dbSNPBuildID=1;VC=SNP
chrII	12437179	cb35297	C	A	.	.	dbSNPBuildID=1;VC=SNP
chrII	12466190	cb39869	T	C	.	.	dbSNPBuildID=1;VC=SNP
chrII	12885843	cb5574	A	G	.	.	dbSNPBuildID=1;VC=SNP
chrII	13040944	cb27372	G	A	.	.	dbSNPBuildID=1;VC=SNP
chrII	13164876	cb26599	C	T	.	.	dbSNPBuildID=1;VC=SNP
chrII	13164943	cb26600	T	C	.	.	dbSNPBuildID=1;VC=SNP
chrII	13286754	cb19271	C	G	.	.	dbSNPBuildID=1;VC=SNP
chrII	13336235	cb36929	G	T	.	.	dbSNPBuildID=1;VC=SNP
chrII	13336435	cb36925	T	C	.	.	dbSNPBuildID=1;VC=SNP
chrII	13342667	cb61255	T	C	.	.	dbSNPBuildID=1;VC=SNP
chrII	13345083	cb19222	A	C	.	.	dbSNPBuildID=1;VC=SNP
chrII	13345360	cb19184	T	A	.	.	dbSNPBuildID=1;VC=SNP
chrII	13394682	cb65355	C	G	.	.	dbSNPBuildID=1;VC=SNP
chrII	13395855	cb65359	A	G	.	.	dbSNPBuildID=1;VC=SNP
chrII	13398276	cb65376	G	A	.	.	dbSNPBuildID=1;VC=SNP
chrII	13735686	cb48321	T	C	.	.	dbSNPBuildID=1;VC=SNP
chrII	13811568	cb4574	A	G	.	.	dbSNPBuildID=1;VC=SNP
chrII	13819900	cb26368	C	T	.	.	dbSNPBuildID=1;VC=SNP
chrII	13883446	cb26378	A	T	.	.	dbSNPBuildID=1;VC=SNP
chrII	13890041	cb26383	C	T	.	.	dbSNPBuildID=1;VC=SNP
chrII	14390131	cb37209	T	C	.	.	dbSNPBuildID=1;VC=SNP
chrII	14390232	cb37206	C	T	.	.	dbSNPBuildID=1;VC=SNP
chrII	14490954	cb66101	T	C	.	.	dbSNPBuildID=1;VC=SNP
chrII	14530345	cb37997	C	T	.	.	dbSNPBuildID=1;VC=SNP
chrII	14530485	cb38000	T	A	.	.	dbSNPBuildID=1;VC=SNP
chrII	14532395	cb38018	G	A	.	.	dbSNPBuildID=1;VC=SNP
chrII	14573695	cb39627	G	A	.	.	dbSNPBuildID=1;VC=SNP
chrII	14661430	cb64210	G	T	.	.	dbSNPBuildID=1;VC=SNP
chrII	14760400	cb16865	A	T	.	.	dbSNPBuildID=1;VC=SNP
chrII	15090177	cb60065	G	A	.	.	dbSNPBuildID=1;VC=SNP
chrII	15174491	cb60039	A	G	.	.	dbSNPBuildID=1;VC=SNP
chrII	15177313	cb60036	C	A	.	.	dbSNPBuildID=1;VC=SNP
chrII	15188800	cb60013	G	A	.	.	dbSNPBuildID=1;VC=SNP
chrII	15201603	cb59976	G	T	.	.	dbSNPBuildID=1;VC=SNP
chrII	15295555	cb59093	G	T	.	.	dbSNPBuildID=1;VC=SNP
chrII	15386582	cb21781	A	C	.	.	dbSNPBuildID=1;VC=SNP
chrII	15400267	cb69763	T	G	.	.	dbSNPBuildID=1;VC=SNP
chrII	15436562	cb69446	A	G	.	.	dbSNPBuildID=1;VC=SNP
chrII	15436816	cb8368	A	T	.	.	dbSNPBuildID=1;VC=SNP
chrII	15436966	cb8366	A	T	.	.	dbSNPBuildID=1;VC=SNP
chrII	15505224	cb26477	T	C	.	.	dbSNPBuildID=1;VC=SNP
chrII	15512061	cb26479	G	C	.	.	dbSNPBuildID=1;VC=SNP
chrII	15512281	cb26482	G	C	.	.	dbSNPBuildID=1;VC=SNP
chrII	15528911	cb35306	T	G	.	.	dbSNPBuildID=1;VC=SNP
chrII	15529014	cb35307	T	G	.	.	dbSNPBuildID=1;VC=SNP
chrII	15529098	cb35308	C	G	.	.	dbSNPBuildID=1;VC=SNP
chrII	15731090	cb15902	G	A	.	.	dbSNPBuildID=1;VC=SNP
chrII	15743021	cb34361	C	A	.	.	dbSNPBuildID=1;VC=SNP
chrII	15886452	cb34319	A	G	.	.	dbSNPBuildID=1;VC=SNP
chrII	15886540	cb34318	A	C	.	.	dbSNPBuildID=1;VC=SNP
chrII	16259146	cb13000	C	T	.	.	dbSNPBuildID=1;VC=SNP
chrII	16272250	cb32128	G	A	.	.	dbSNPBuildID=1;VC=SNP
chrII	16383401	cb12983	T	C	.	.	dbSNPBuildID=1;VC=SNP
chrI	12360	cb34755	C	T	.	.	dbSNPBuildID=1;VC=SNP
chrI	17168	cb53371	A	G	.	.	dbSNPBuildID=1;VC=SNP
chrI	202545	cb53484	G	C	.	.	dbSNPBuildID=1;VC=SNP
chrI	374967	cb4654	A	G	.	.	dbSNPBuildID=1;VC=SNP
chrI	508900	cb9210	A	G	.	.	dbSNPBuildID=1;VC=SNP
chrI	589626	cb9192	G	A	.	.	dbSNPBuildID=1;VC=SNP
chrI	638036	cb6850	A	G	.	.	dbSNPBuildID=1;VC=SNP
chrI	678846	cb62961	C	G	.	.	dbSNPBuildID=1;VC=SNP
chrI	699152	cb62971	T	C	.	.	dbSNPBuildID=1;VC=SNP
chrI	699337	cb62975	A	C	.	.	dbSNPBuildID=1;VC=SNP
chrI	739344	cb62993	A	C	.	.	dbSNPBuildID=1;VC=SNP
chrI	739424	cb62994	T	A	.	.	dbSNPBuildID=1;VC=SNP
chrI	934572	cb2039	A	G	.	.	dbSNPBuildID=1;VC=SNP
chrI	1002053	cb2044	G	A	.	.	dbSNPBuildID=1;VC=SNP
chrI	1160935	cb61995	T	C	.	.	dbSNPBuildID=1;VC=SNP
chrI	1163424	cb61998	A	G	.	.	dbSNPBuildID=1;VC=SNP
chrI	1260017	cb45601	A	C	.	.	dbSNPBuildID=1;VC=SNP
chrI	1320476	cb45568	C	A	.	.	dbSNPBuildID=1;VC=SNP
chrI	1320602	cb45567	T	C	.	.	dbSNPBuildID=1;VC=SNP
chrI	1632994	cb45465	C	T	.	.	dbSNPBuildID=1;VC=SNP
chrI	1695399	cb8644	T	G	.	.	dbSNPBuildID=1;VC=SNP
chrI	2043825	cb15282	G	A	.	.	dbSNPBuildID=1;VC=SNP
chrI	2064468	cb15284	G	A	.	.	dbSNPBuildID=1;VC=SNP
chrI	2558274	cb66726	G	A	.	.	dbSNPBuildID=1;VC=SNP
chrI	2855065	cb66765	A	T	.	.	dbSNPBuildID=1;VC=SNP
chrI	2855145	cb66766	A	G	.	.	dbSNPBuildID=1;VC=SNP
chrI	2870142	cb66774	A	G	.	.	dbSNPBuildID=1;VC=SNP
chrI	3025280	cb66841	G	A	.	.	dbSNPBuildID=1;VC=SNP
chrI	3172042	cb66970	T	A	.	.	dbSNPBuildID=1;VC=SNP
chrI	3264084	cb57701	A	G	.	.	dbSNPBuildID=1;VC=SNP
chrI	3304453	cb57319	T	C	.	.	dbSNPBuildID=1;VC=SNP
chrI	3304533	cb57320	T	C	.	.	dbSNPBuildID=1;VC=SNP
chrI	3304788	cb57330	C	T	.	.	dbSNPBuildID=1;VC=SNP
chrI	3502820	cb57379	A	G	.	.	dbSNPBuildID=1;VC=SNP
chrI	3771115	cb1410	A	G	.	.	dbSNPBuildID=1;VC=SNP
chrI	3842876	cb44525	T	C	.	.	dbSNPBuildID=1;VC=SNP
chrI	3843108	cb44531	A	G	.	.	dbSNPBuildID=1;VC=SNP
chrI	4161441	cb44585	T	C	.	.	dbSNPBuildID=1;VC=SNP
chrI	4215068	cb44577	C	T	.	.	dbSNPBuildID=1;VC=SNP
chrI	4218531	cb44568	C	T	.	.	dbSNPBuildID=1;VC=SNP
chrI	4222843	cb44558	G	A	.	.	dbSNPBuildID=1;VC=SNP
chrI	4227230	cb44556	T	G	.	.	dbSNPBuildID=1;VC=SNP
chrI	4809607	cb44346	A	C	.	.	dbSNPBuildID=1;VC=SNP
chrI	5246875	cb16165	T	C	.	.	dbSNPBuildID=1;VC=SNP
chrI	5479388	cb16121	C	T	.	.	dbSNPBuildID=1;VC=SNP
chrI	5610620	cb44245	G	A	.	.	dbSNPBuildID=1;VC=SNP
chrI	5699778	cb16059	G	C	.	.	dbSNPBuildID=1;VC=SNP
chrI	5765995	cb16081	G	T	.	.	dbSNPBuildID=1;VC=SNP
chrI	5778330	cb35691	C	T	.	.	dbSNPBuildID=1;VC=SNP
chrI	5828502	cb36793	G	A	.	.	dbSNPBuildID=1;VC=SNP
chrI	5852920	cb33032	T	G	.	.	dbSNPBuildID=1;VC=SNP
chrI	5876788	cb14189	G	T	.	.	dbSNPBuildID=1;VC=SNP
chrI	5884793	cb33039	C	T	.	.	dbSNPBuildID=1;VC=SNP
chrI	5889045	cb14191	C	A	.	.	dbSNPBuildID=1;VC=SNP
chrI	5900353	cb14192	G	A	.	.	dbSNPBuildID=1;VC=SNP
chrI	5949710	cb48729	A	T	.	.	dbSNPBuildID=1;VC=SNP
chrI	5991714	cb48730	G	A	.	.	dbSNPBuildID=1;VC=SNP
chrI	5997759	cb48736	G	A	.	.	dbSNPBuildID=1;VC=SNP
chrI	6075109	cb48754	G	A	.	.	dbSNPBuildID=1;VC=SNP
chrI	6075311	cb48755	A	G	.	.	dbSNPBuildID=1;VC=SNP
chrI	6343704	cb51634	C	T	.	.	dbSNPBuildID=1;VC=SNP
chrI	6351561	cb51654	G	A	.	.	dbSNPBuildID=1;VC=SNP
chrI	6373283	cb51660	T	C	.	.	dbSNPBuildID=1;VC=SNP
chrI	6373522	cb51661	T	A	.	.	dbSNPBuildID=1;VC=SNP
chrI	6419889	cb51670	T	G	.	.	dbSNPBuildID=1;VC=SNP
chrI	6430843	cb51677	T	C	.	.	dbSNPBuildID=1;VC=SNP
chrI	6637094	cb38955	T	A	.	.	dbSNPBuildID=1;VC=SNP
chrI	6762667	cb21981	C	G	.	.	dbSNPBuildID=1;VC=SNP
chrI	6782016	cb21979	C	T	.	.	dbSNPBuildID=1;VC=SNP
chrI	6782296	cb21980	A	G	.	.	dbSNPBuildID=1;VC=SNP
chrI	6784057	cb21978	G	A	.	.	dbSNPBuildID=1;VC=SNP
chrI	6827308	cb66225	A	T	.	.	dbSNPBuildID=1;VC=SNP
chrI	6828457	cb66231	A	C	.	.	dbSNPBuildID=1;VC=SNP
chrI	6828850	cb66232	T	G	.	.	dbSNPBuildID=1;VC=SNP
chrI	6835880	cb66236	A	C	.	.	dbSNPBuildID=1;VC=SNP
chrI	6883821	cb66249	T	C	.	.	dbSNPBuildID=1;VC=SNP
chrI	6921284	cb66264	T	A	.	.	dbSNPBuildID=1;VC=SNP
chrI	6921479	cb66265	C	T	.	.	dbSNPBuildID=1;VC=SNP
chrI	7043250	cb53559	A	G	.	.	dbSNPBuildID=1;VC=SNP
chrI	7205526	cb53590	G	C	.	.	dbSNPBuildID=1;VC=SNP
chrI	7923081	mfHK104-1	C	T	.	.	dbSNPBuildID=2;VC=SNP
chrI	7924526	cb14871	T	A	.	.	dbSNPBuildID=1;VC=SNP
chrI	7964474	cb14869	C	T	.	.	dbSNPBuildID=1;VC=SNP
chrI	8000823	cb25264	T	C	.	.	dbSNPBuildID=1;VC=SNP
chrI	8001051	cb25265	T	C	.	.	dbSNPBuildID=1;VC=SNP
chrI	8015998	cb3136	G	T	.	.	dbSNPBuildID=1;VC=SNP
chrI	8026298	cb27360	C	A	.	.	dbSNPBuildID=1;VC=SNP
chrI	8056614	cb42688	G	T	.	.	dbSNPBuildID=1;VC=SNP
chrI	8095668	cb42687	A	T	.	.	dbSNPBuildID=1;VC=SNP
chrI	8097369	cb42682	C	A	.	.	dbSNPBuildID=1;VC=SNP
chrI	8227643	cb42677	G	A	.	.	dbSNPBuildID=1;VC=SNP
chrI	8230361	cb42676	A	G	.	.	dbSNPBuildID=1;VC=SNP
chrI	8230563	cb42675	C	T	.	.	dbSNPBuildID=1;VC=SNP
chrI	8274586	cb53910	C	T	.	.	dbSNPBuildID=1;VC=SNP
chrI	8276305	cb53904	C	A	.	.	dbSNPBuildID=1;VC=SNP
chrI	8334984	cb53900	A	G	.	.	dbSNPBuildID=1;VC=SNP
chrI	8356971	cb53896	C	T	.	.	dbSNPBuildID=1;VC=SNP
chrI	8379168	cb53892	C	A	.	.	dbSNPBuildID=1;VC=SNP
chrI	8379617	cb53891	C	A	.	.	dbSNPBuildID=1;VC=SNP
chrI	8459110	cb53882	A	G	.	.	dbSNPBuildID=1;VC=SNP
chrI	8560344	cb30984	T	C	.	.	dbSNPBuildID=1;VC=SNP
chrI	8607082	cb7330	G	A	.	.	dbSNPBuildID=1;VC=SNP
chrI	8612639	cb28339	T	C	.	.	dbSNPBuildID=1;VC=SNP
chrI	8672922	cb28336	G	A	.	.	dbSNPBuildID=1;VC=SNP
chrI	8741424	cb28331	T	A	.	.	dbSNPBuildID=1;VC=SNP
chrI	9121826	cb28302	C	A	.	.	dbSNPBuildID=1;VC=SNP
chrI	9435814	cb54162	A	T	.	.	dbSNPBuildID=1;VC=SNP
chrI	9486111	cb54171	A	C	.	.	dbSNPBuildID=1;VC=SNP
chrI	9553695	cb54177	C	T	.	.	dbSNPBuildID=1;VC=SNP
chrI	9676725	cb54270	A	G	.	.	dbSNPBuildID=1;VC=SNP
chrI	9760521	cb54278	A	C	.	.	dbSNPBuildID=1;VC=SNP
chrI	9814544	cb54288	T	C	.	.	dbSNPBuildID=1;VC=SNP
chrI	10102252	cb54371	T	C	.	.	dbSNPBuildID=1;VC=SNP
chrI	10251170	cb54417	C	A	.	.	dbSNPBuildID=1;VC=SNP
chrI	10266449	cb54442	A	G	.	.	dbSNPBuildID=1;VC=SNP
chrI	10280244	cb54457	C	T	.	.	dbSNPBuildID=1;VC=SNP
chrI	10280340	cb54458	C	T	.	.	dbSNPBuildID=1;VC=SNP
chrI	10818073	cb25626	C	A	.	.	dbSNPBuildID=1;VC=SNP
chrI	10849216	cb28487	A	G	.	.	dbSNPBuildID=1;VC=SNP
chrI	10849337	cb28488	C	G	.	.	dbSNPBuildID=1;VC=SNP
chrI	10881976	cb64001	A	G	.	.	dbSNPBuildID=1;VC=SNP
chrI	10923823	cb63977	A	T	.	.	dbSNPBuildID=1;VC=SNP
chrI	11150356	cb19771	A	T	.	.	dbSNPBuildID=1;VC=SNP
chrI	11228754	cb37388	C	T	.	.	dbSNPBuildID=1;VC=SNP
chrI	11228852	cb19703	C	G	.	.	dbSNPBuildID=1;VC=SNP
chrI	11316534	cb19687	A	G	.	.	dbSNPBuildID=1;VC=SNP
chrI	11464782	cb19655	G	A	.	.	dbSNPBuildID=1;VC=SNP
chrI	11476793	cb37290	T	G	.	.	dbSNPBuildID=1;VC=SNP
chrI	11500100	cb37279	A	G	.	.	dbSNPBuildID=1;VC=SNP
chrI	11581183	cb55599	G	A	.	.	dbSNPBuildID=1;VC=SNP
chrI	11586278	cb55610	G	A	.	.	dbSNPBuildID=1;VC=SNP
chrI	11586422	cb55611	A	G	.	.	dbSNPBuildID=1;VC=SNP
chrI	11586488	cb55612	A	G	.	.	dbSNPBuildID=1;VC=SNP
chrI	11675410	cb55695	G	A	.	.	dbSNPBuildID=1;VC=SNP
chrI	11692647	mfHK104-2	AG	A	.	.	dbSNPBuildID=2;GENEINFO=Cbr-lin-15B:CBG13631;VC=indel
chrI	11822329	cb62188	A	G	.	.	dbSNPBuildID=1;VC=SNP
chrI	11938812	cb3139	T	C	.	.	dbSNPBuildID=1;VC=SNP
chrI	11941555	cb25275	G	A	.	.	dbSNPBuildID=1;VC=SNP
chrI	11941971	cb3142	T	G	.	.	dbSNPBuildID=1;VC=SNP
chrI	12012827	cb4761	T	C	.	.	dbSNPBuildID=1;VC=SNP
chrI	12013058	cb4770	G	A	.	.	dbSNPBuildID=1;VC=SNP
chrI	12075322	cb64078	T	G	.	.	dbSNPBuildID=1;VC=SNP
chrI	12265906	cb64120	T	C	.	.	dbSNPBuildID=1;VC=SNP
chrI	12885223	mfHK104-3	GCCAC	G	.	.	dbSNPBuildID=2;GENEINFO=CDS:CBG26609;VC=indel
chrI	12995889	cb36822	G	T	.	.	dbSNPBuildID=1;VC=SNP
chrI	12996019	cb36823	C	A	.	.	dbSNPBuildID=1;VC=SNP
chrI	13062213	cb69435	A	C	.	.	dbSNPBuildID=1;VC=SNP
chrI	13103250	cb58901	A	G	.	.	dbSNPBuildID=1;VC=SNP
chrI	13105424	cb58891	C	T	.	.	dbSNPBuildID=1;VC=SNP
chrI	13168079	cb58858	A	G	.	.	dbSNPBuildID=1;VC=SNP
chrI	13168290	cb58857	G	T	.	.	dbSNPBuildID=1;VC=SNP
chrI	13606318	cb57857	C	A	.	.	dbSNPBuildID=1;VC=SNP
chrI	13606387	cb57858	A	G	.	.	dbSNPBuildID=1;VC=SNP
chrI	13607769	cb57866	C	A	.	.	dbSNPBuildID=1;VC=SNP
chrI	13661723	cb57890	C	T	.	.	dbSNPBuildID=1;VC=SNP
chrI	13754096	cb44738	T	A	.	.	dbSNPBuildID=1;VC=SNP
chrI	13930943	cb23738	G	A	.	.	dbSNPBuildID=1;VC=SNP
chrI	14167950	cb23809	A	T	.	.	dbSNPBuildID=1;VC=SNP
chrI	14733426	cb23928	A	G	.	.	dbSNPBuildID=1;VC=SNP
chrI	14760053	cb690	C	T	.	.	dbSNPBuildID=1;VC=SNP
chrI	14909244	cb788	C	A	.	.	dbSNPBuildID=1;VC=SNP
chrI	15206996	cb987	T	C	.	.	dbSNPBuildID=1;VC=SNP
chrI	15256862	cb49454	G	A	.	.	dbSNPBuildID=1;VC=SNP
chrI	15269213	cb49463	C	T	.	.	dbSNPBuildID=1;VC=SNP
chrI	15317889	cb49475	T	A	.	.	dbSNPBuildID=1;VC=SNP
chrI	15321286	cb49478	G	A	.	.	dbSNPBuildID=1;VC=SNP
chrI	15350086	cb49482	C	T	.	.	dbSNPBuildID=1;VC=SNP
chrI	15350407	cb49483	A	G	.	.	dbSNPBuildID=1;VC=SNP
chrI	15400368	cb49494	G	A	.	.	dbSNPBuildID=1;VC=SNP
chrI	15400454	cb49495	C	G	.	.	dbSNPBuildID=1;VC=SNP
chrIV	90452	cb40547	C	T	.	.	dbSNPBuildID=1;VC=SNP
chrIV	90846	cb40551	A	G	.	.	dbSNPBuildID=1;VC=SNP
chrIV	93308	cb40560	C	T	.	.	dbSNPBuildID=1;VC=SNP
chrIV	93489	cb40563	T	C	.	.	dbSNPBuildID=1;VC=SNP
chrIV	192563	cb40635	T	C	.	.	dbSNPBuildID=1;VC=SNP
chrIV	350729	cb40692	G	A	.	.	dbSNPBuildID=1;VC=SNP
chrIV	380979	cb40744	A	T	.	.	dbSNPBuildID=1;VC=SNP
chrIV	381054	cb40745	G	T	.	.	dbSNPBuildID=1;VC=SNP
chrIV	549375	cb23135	G	A	.	.	dbSNPBuildID=1;VC=SNP
chrIV	599080	cb34179	A	G	.	.	dbSNPBuildID=1;VC=SNP
chrIV	608916	cb34184	A	G	.	.	dbSNPBuildID=1;VC=SNP
chrIV	621523	cb34190	A	G	.	.	dbSNPBuildID=1;VC=SNP
chrIV	1207852	cb15614	T	C	.	.	dbSNPBuildID=1;VC=SNP
chrIV	1335529	cb34264	A	T	.	.	dbSNPBuildID=1;VC=SNP
chrIV	1653406	cb22831	G	A	.	.	dbSNPBuildID=1;VC=SNP
chrIV	1658783	cb22832	G	T	.	.	dbSNPBuildID=1;VC=SNP
chrIV	1787819	cb8823	C	T	.	.	dbSNPBuildID=1;VC=SNP
chrIV	1787887	cb8822	C	A	.	.	dbSNPBuildID=1;VC=SNP
chrIV	1837189	cb8836	C	T	.	.	dbSNPBuildID=1;VC=SNP
chrIV	2041472	cb8856	G	A	.	.	dbSNPBuildID=1;VC=SNP
chrIV	2418312	cb29011	G	A	.	.	dbSNPBuildID=1;VC=SNP
chrIV	2467171	cb8147	G	A	.	.	dbSNPBuildID=1;VC=SNP
chrIV	2563732	cb8176	G	A	.	.	dbSNPBuildID=1;VC=SNP
chrIV	2741478	cb67247	G	A	.	.	dbSNPBuildID=1;VC=SNP
chrIV	2741725	cb67244	G	A	.	.	dbSNPBuildID=1;VC=SNP
chrIV	2741986	cb67242	T	C	.	.	dbSNPBuildID=1;VC=SNP
chrIV	2753239	cb67241	C	T	.	.	dbSNPBuildID=1;VC=SNP
chrIV	2753410	cb67240	A	G	.	.	dbSNPBuildID=1;VC=SNP
chrIV	2777733	cb67031	G	T	.	.	dbSNPBuildID=1;VC=SNP
chrIV	2777800	cb67034	G	A	.	.	dbSNPBuildID=1;VC=SNP
chrIV	2841959	cb67051	T	C	.	.	dbSNPBuildID=1;VC=SNP
chrIV	2988149	mfHK104-13	AA	GG	.	.	dbSNPBuildID=2;VC=MNV
chrIV	3176409	cb52743	T	C	.	.	dbSNPBuildID=1;VC=SNP
chrIV	3193271	cb52755	G	T	.	.	dbSNPBuildID=1;VC=SNP
chrIV	3223143	cb52768	A	G	.	.	dbSNPBuildID=1;VC=SNP
chrIV	3225231	cb52774	A	G	.	.	dbSNPBuildID=1;VC=SNP
chrIV	3447467	cb36872	T	C	.	.	dbSNPBuildID=1;VC=SNP
chrIV	3448513	cb36876	C	T	.	.	dbSNPBuildID=1;VC=SNP
chrIV	3448590	cb36877	A	T	.	.	dbSNPBuildID=1;VC=SNP
chrIV	3471881	cb26615	A	G	.	.	dbSNPBuildID=1;VC=SNP
chrIV	3472377	cb26620	G	T	.	.	dbSNPBuildID=1;VC=SNP
chrIV	3472514	cb26624	C	T	.	.	dbSNPBuildID=1;VC=SNP
chrIV	3472607	cb26625	T	C	.	.	dbSNPBuildID=1;VC=SNP
chrIV	3511314	cb25208	T	C	.	.	dbSNPBuildID=1;VC=SNP
chrIV	3518398	cb2961	C	T	.	.	dbSNPBuildID=1;VC=SNP
chrIV	3552325	cb16751	T	A	.	.	dbSNPBuildID=1;VC=SNP
chrIV	3560868	cb34965	G	T	.	.	dbSNPBuildID=1;VC=SNP
chrIV	3567865	cb34954	T	C	.	.	dbSNPBuildID=1;VC=SNP
chrIV	3638582	cb16748	T	C	.	.	dbSNPBuildID=1;VC=SNP
chrIV	3718302	cb57477	G	A	.	.	dbSNPBuildID=1;VC=SNP
chrIV	3998444	cb57565	C	G	.	.	dbSNPBuildID=1;VC=SNP
chrIV	4001543	cb57570	G	T	.	.	dbSNPBuildID=1;VC=SNP
chrIV	4001735	cb57572	A	G	.	.	dbSNPBuildID=1;VC=SNP
chrIV	4230996	cb65994	G	A	.	.	dbSNPBuildID=1;VC=SNP
chrIV	4352286	cb65976	T	A	.	.	dbSNPBuildID=1;VC=SNP
chrIV	4522407	cb65947	G	A	.	.	dbSNPBuildID=1;VC=SNP
chrIV	4787392	cb65866	G	T	.	.	dbSNPBuildID=1;VC=SNP
chrIV	4968708	cb3629	C	T	.	.	dbSNPBuildID=1;VC=SNP
chrIV	5055763	cb3750	A	C	.	.	dbSNPBuildID=1;VC=SNP
chrIV	5094710	cb3790	C	G	.	.	dbSNPBuildID=1;VC=SNP
chrIV	5598190	cb7745	C	T	.	.	dbSNPBuildID=1;VC=SNP
chrIV	5708293	cb30088	G	C	.	.	dbSNPBuildID=1;VC=SNP
chrIV	6044387	cb9388	C	G	.	.	dbSNPBuildID=1;VC=SNP
chrIV	6354861	cb9308	T	C	.	.	dbSNPBuildID=1;VC=SNP
chrIV	6355037	cb9309	C	T	.	.	dbSNPBuildID=1;VC=SNP
chrIV	6355147	cb9310	G	A	.	.	dbSNPBuildID=1;VC=SNP
chrIV	6355268	cb9316	A	G	.	.	dbSNPBuildID=1;VC=SNP
chrIV	6373469	cb9283	T	C	.	.	dbSNPBuildID=1;VC=SNP
chrIV	6476096	cb13574	G	T	.	.	dbSNPBuildID=1;VC=SNP
chrIV	6506596	cb13582	T	G	.	.	dbSNPBuildID=1;VC=SNP
chrIV	6553112	cb21929	T	G	.	.	dbSNPBuildID=1;VC=SNP
chrIV	6752300	cb46152	A	G	.	.	dbSNPBuildID=1;VC=SNP
chrIV	6827748	cb14236	T	C	.	.	dbSNPBuildID=1;VC=SNP
chrIV	6894705	cb14228	T	C	.	.	dbSNPBuildID=1;VC=SNP
chrIV	7040211	cb33050	C	T	.	.	dbSNPBuildID=1;VC=SNP
chrIV	7148314	cb46064	T	G	.	.	dbSNPBuildID=1;VC=SNP
chrIV	7148805	cb46062	A	C	.	.	dbSNPBuildID=1;VC=SNP
chrIV	7192604	cb46025	A	T	.	.	dbSNPBuildID=1;VC=SNP
chrIV	7192789	cb46024	A	G	.	.	dbSNPBuildID=1;VC=SNP
chrIV	7196190	cb46021	C	T	.	.	dbSNPBuildID=1;VC=SNP
chrIV	7216187	cb46015	T	A	.	.	dbSNPBuildID=1;VC=SNP
chrIV	7223275	cb46006	A	G	.	.	dbSNPBuildID=1;VC=SNP
chrIV	8292705	cb46441	A	T	.	.	dbSNPBuildID=1;VC=SNP
chrIV	8292855	cb46440	G	A	.	.	dbSNPBuildID=1;VC=SNP
chrIV	8363688	cb34591	A	T	.	.	dbSNPBuildID=1;VC=SNP
chrIV	8651175	cb46785	A	C	.	.	dbSNPBuildID=1;VC=SNP
chrIV	8688180	cb46791	C	G	.	.	dbSNPBuildID=1;VC=SNP
chrIV	8689479	cb46793	T	C	.	.	dbSNPBuildID=1;VC=SNP
chrIV	8849378	cb46800	T	C	.	.	dbSNPBuildID=1;VC=SNP
chrIV	9107476	cb46874	G	A	.	.	dbSNPBuildID=1;VC=SNP
chrIV	9383920	cb10089	A	C	.	.	dbSNPBuildID=1;VC=SNP
chrIV	9441421	cb10090	G	T	.	.	dbSNPBuildID=1;VC=SNP
chrIV	9461631	cb10123	C	A	.	.	dbSNPBuildID=1;VC=SNP
chrIV	9461890	cb10122	A	T	.	.	dbSNPBuildID=1;VC=SNP
chrIV	9496338	cb30376	T	G	.	.	dbSNPBuildID=1;VC=SNP
chrIV	9499002	cb30379	T	C	.	.	dbSNPBuildID=1;VC=SNP
chrIV	9889435	cb10138	G	C	.	.	dbSNPBuildID=1;VC=SNP
chrIV	10137059	cb31221	C	T	.	.	dbSNPBuildID=1;VC=SNP
chrIV	10179587	cb3609	C	T	.	.	dbSNPBuildID=1;VC=SNP
chrIV	10234470	cb3621	T	A	.	.	dbSNPBuildID=1;VC=SNP
chrIV	10295096	cb42199	G	A	.	.	dbSNPBuildID=1;VC=SNP
chrIV	11228690	cb32785	T	C	.	.	dbSNPBuildID=1;VC=SNP
chrIV	11279474	cb13588	A	C	.	.	dbSNPBuildID=1;VC=SNP
chrIV	11279545	cb13587	A	G	.	.	dbSNPBuildID=1;VC=SNP
chrIV	11282846	cb13583	C	T	.	.	dbSNPBuildID=1;VC=SNP
chrIV	11511195	cb4086	G	T	.	.	dbSNPBuildID=1;VC=SNP
chrIV	11511281	cb4085	T	C	.	.	dbSNPBuildID=1;VC=SNP
chrIV	11511621	cb4084	T	C	.	.	dbSNPBuildID=1;VC=SNP
chrIV	11520271	cb4083	C	T	.	.	dbSNPBuildID=1;VC=SNP
chrIV	11564179	cb4082	G	A	.	.	dbSNPBuildID=1;VC=SNP
chrIV	11684574	cb4013	G	T	.	.	dbSNPBuildID=1;VC=SNP
chrIV	11886585	cb25878	C	T	.	.	dbSNPBuildID=1;VC=SNP
chrIV	11921207	cb3962	A	G	.	.	dbSNPBuildID=1;VC=SNP
chrIV	12039080	cb16167	T	C	.	.	dbSNPBuildID=1;VC=SNP
chrIV	12097500	cb34612	A	T	.	.	dbSNPBuildID=1;VC=SNP
chrIV	12097607	cb34614	T	C	.	.	dbSNPBuildID=1;VC=SNP
chrIV	12264055	cb16182	C	T	.	.	dbSNPBuildID=1;VC=SNP
chrIV	12285240	cb33066	G	A	.	.	dbSNPBuildID=1;VC=SNP
chrIV	12549938	cb7823	T	C	.	.	dbSNPBuildID=1;VC=SNP
chrIV	12587056	cb7791	A	G	.	.	dbSNPBuildID=1;VC=SNP
chrIV	12635918	cb49043	G	T	.	.	dbSNPBuildID=1;VC=SNP
chrIV	12873958	cb48844	T	G	.	.	dbSNPBuildID=1;VC=SNP
chrIV	12874022	cb48843	C	T	.	.	dbSNPBuildID=1;VC=SNP
chrIV	12930561	cb51632	A	T	.	.	dbSNPBuildID=1;VC=SNP
chrIV	12930851	cb51628	C	T	.	.	dbSNPBuildID=1;VC=SNP
chrIV	12931024	cb51627	T	A	.	.	dbSNPBuildID=1;VC=SNP
chrIV	13150361	cb19643	G	A	.	.	dbSNPBuildID=1;VC=SNP
chrIV	13196217	cb37227	A	T	.	.	dbSNPBuildID=1;VC=SNP
chrIV	13196357	cb37225	A	C	.	.	dbSNPBuildID=1;VC=SNP
chrIV	13198538	cb37222	T	C	.	.	dbSNPBuildID=1;VC=SNP
chrIV	13209057	cb37215	G	A	.	.	dbSNPBuildID=1;VC=SNP
chrIV	13505404	cb23582	G	A	.	.	dbSNPBuildID=1;VC=SNP
chrIV	13514327	cb395	A	G	.	.	dbSNPBuildID=1;VC=SNP
chrIV	13514397	cb396	T	C	.	.	dbSNPBuildID=1;VC=SNP
chrIV	13514618	cb399	T	A	.	.	dbSNPBuildID=1;VC=SNP
chrIV	13517953	cb405	C	A	.	.	dbSNPBuildID=1;VC=SNP
chrIV	13529527	cb23588	G	A	.	.	dbSNPBuildID=1;VC=SNP
chrIV	13688119	cb14873	G	A	.	.	dbSNPBuildID=1;VC=SNP
chrIV	13843498	cb33446	G	A	.	.	dbSNPBuildID=1;VC=SNP
chrIV	13966141	cb58311	T	C	.	.	dbSNPBuildID=1;VC=SNP
chrIV	14049145	cb33323	G	T	.	.	dbSNPBuildID=1;VC=SNP
chrIV	14091140	mfHK104-12	A	C	.	.	dbSNPBuildID=2;VC=SNP
chrIV	14094914	cb39239	G	A	.	.	dbSNPBuildID=1;VC=SNP
chrIV	14144890	cb34534	C	G	.	.	dbSNPBuildID=1;VC=SNP
chrIV	14155254	cb34531	G	A	.	.	dbSNPBuildID=1;VC=SNP
chrIV	14247011	cb15906	C	G	.	.	dbSNPBuildID=1;VC=SNP
chrIV	14356749	cb30567	T	C	.	.	dbSNPBuildID=1;VC=SNP
chrIV	14453678	cb18500	T	G	.	.	dbSNPBuildID=1;VC=SNP
chrIV	14453741	cb18499	T	G	.	.	dbSNPBuildID=1;VC=SNP
chrIV	14453889	cb18498	C	T	.	.	dbSNPBuildID=1;VC=SNP
chrIV	14466075	cb18518	A	G	.	.	dbSNPBuildID=1;VC=SNP
chrIV	14483538	cb18540	C	T	.	.	dbSNPBuildID=1;VC=SNP
chrIV	14530531	cb59421	C	T	.	.	dbSNPBuildID=1;VC=SNP
chrIV	14547863	cb59442	T	G	.	.	dbSNPBuildID=1;VC=SNP
chrIV	14547931	cb59443	A	T	.	.	dbSNPBuildID=1;VC=SNP
chrIV	14562905	cb59453	T	G	.	.	dbSNPBuildID=1;VC=SNP
chrIV	14562972	cb59454	A	G	.	.	dbSNPBuildID=1;VC=SNP
chrIV	14563093	cb59455	A	G	.	.	dbSNPBuildID=1;VC=SNP
chrIV	14699974	cb68993	T	C	.	.	dbSNPBuildID=1;VC=SNP
chrIV	14737334	cb31715	A	G	.	.	dbSNPBuildID=1;VC=SNP
chrIV	14739953	cb31713	C	T	.	.	dbSNPBuildID=1;VC=SNP
chrIV	14820527	cb58228	A	C	.	.	dbSNPBuildID=1;VC=SNP
chrIV	14821661	cb58238	A	G	.	.	dbSNPBuildID=1;VC=SNP
chrIV	14946623	cb11456	A	G	.	.	dbSNPBuildID=1;VC=SNP
chrIV	14982184	cb7592	T	A	.	.	dbSNPBuildID=1;VC=SNP
chrIV	14984252	cb7594	A	T	.	.	dbSNPBuildID=1;VC=SNP
chrIV	14984343	cb7593	A	G	.	.	dbSNPBuildID=1;VC=SNP
chrIV	15068634	cb15243	C	G	.	.	dbSNPBuildID=1;VC=SNP
chrIV	15081095	cb33853	A	C	.	.	dbSNPBuildID=1;VC=SNP
chrIV	15124168	cb26545	C	T	.	.	dbSNPBuildID=1;VC=SNP
chrIV	15126238	cb4614	C	T	.	.	dbSNPBuildID=1;VC=SNP
chrIV	15299996	cb24429	G	A	.	.	dbSNPBuildID=1;VC=SNP
chrIV	15300094	cb1977	T	G	.	.	dbSNPBuildID=1;VC=SNP
chrIV	15300230	cb1976	A	C	.	.	dbSNPBuildID=1;VC=SNP
chrIV	15457110	cb45954	C	G	.	.	dbSNPBuildID=1;VC=SNP
chrIV	15567783	cb32446	A	G	.	.	dbSNPBuildID=1;VC=SNP
chrIV	15618341	cb32393	C	A	.	.	dbSNPBuildID=1;VC=SNP
chrIV	15977427	cb56083	C	A	.	.	dbSNPBuildID=1;VC=SNP
chrIV	16096231	cb56064	C	T	.	.	dbSNPBuildID=1;VC=SNP
chrIV	16525231	cb59848	G	A	.	.	dbSNPBuildID=1;VC=SNP
chrIV	16525527	cb59851	G	A	.	.	dbSNPBuildID=1;VC=SNP
chrIV	16581129	cb5165	G	A	.	.	dbSNPBuildID=1;VC=SNP
chrIV	16628021	cb51522	T	G	.	.	dbSNPBuildID=1;VC=SNP
chrIV	16846887	cb10864	T	A	.	.	dbSNPBuildID=1;VC=SNP
chrIV	16957363	cb67326	A	G	.	.	dbSNPBuildID=1;VC=SNP
chrIV	16957463	cb67327	C	G	.	.	dbSNPBuildID=1;VC=SNP
chrIV	16957530	cb67328	G	T	.	.	dbSNPBuildID=1;VC=SNP
chrIV	17139505	cb55473	T	C	.	.	dbSNPBuildID=1;VC=SNP
chrIV	17182715	cb55475	G	A	.	.	dbSNPBuildID=1;VC=SNP
chrIV	17206896	cb55480	T	C	.	.	dbSNPBuildID=1;VC=SNP
chrIV	17209266	cb55481	C	A	.	.	dbSNPBuildID=1;VC=SNP
chrIV	17269500	cb55482	T	A	.	.	dbSNPBuildID=1;VC=SNP
chrV	123876	cb52679	A	C	.	.	dbSNPBuildID=1;VC=SNP
chrV	370489	cb52628	A	G	.	.	dbSNPBuildID=1;VC=SNP
chrV	370572	cb52627	A	G	.	.	dbSNPBuildID=1;VC=SNP
chrV	372668	cb52611	C	T	.	.	dbSNPBuildID=1;VC=SNP
chrV	373314	cb52610	T	C	.	.	dbSNPBuildID=1;VC=SNP
chrV	407830	cb52579	C	T	.	.	dbSNPBuildID=1;VC=SNP
chrV	463082	cb52577	T	C	.	.	dbSNPBuildID=1;VC=SNP
chrV	645796	cb52498	T	C	.	.	dbSNPBuildID=1;VC=SNP
chrV	878708	cb52353	G	T	.	.	dbSNPBuildID=1;VC=SNP
chrV	940290	cb52280	T	G	.	.	dbSNPBuildID=1;VC=SNP
chrV	1311918	cb41970	C	T	.	.	dbSNPBuildID=1;VC=SNP
chrV	1311987	cb41971	T	C	.	.	dbSNPBuildID=1;VC=SNP
chrV	1341171	cb22666	C	G	.	.	dbSNPBuildID=1;VC=SNP
chrV	1344032	cb22673	G	A	.	.	dbSNPBuildID=1;VC=SNP
chrV	1390179	cb41070	A	T	.	.	dbSNPBuildID=1;VC=SNP
chrV	1390368	cb41071	A	C	.	.	dbSNPBuildID=1;VC=SNP
chrV	1501028	cb41078	T	C	.	.	dbSNPBuildID=1;VC=SNP
chrV	1504825	cb41086	A	T	.	.	dbSNPBuildID=1;VC=SNP
chrV	1504992	cb41087	G	T	.	.	dbSNPBuildID=1;VC=SNP
chrV	1578176	cb41152	T	G	.	.	dbSNPBuildID=1;VC=SNP
chrV	1831146	cb49632	A	C	.	.	dbSNPBuildID=1;VC=SNP
chrV	2029719	cb64290	C	A	.	.	dbSNPBuildID=1;VC=SNP
chrV	2341021	cb16019	A	T	.	.	dbSNPBuildID=1;VC=SNP
chrV	2380713	cb3436	A	G	.	.	dbSNPBuildID=1;VC=SNP
chrV	2383635	cb68653	G	A	.	.	dbSNPBuildID=1;VC=SNP
chrV	2383910	cb68656	G	A	.	.	dbSNPBuildID=1;VC=SNP
chrV	2447361	cb3464	G	T	.	.	dbSNPBuildID=1;VC=SNP
chrV	2447641	cb3465	T	C	.	.	dbSNPBuildID=1;VC=SNP
chrV	2483669	cb21788	C	T	.	.	dbSNPBuildID=1;VC=SNP
chrV	2488248	cb21790	T	A	.	.	dbSNPBuildID=1;VC=SNP
chrV	2492622	cb38747	A	T	.	.	dbSNPBuildID=1;VC=SNP
chrV	2492735	cb66000	T	G	.	.	dbSNPBuildID=1;VC=SNP
chrV	2805812	cb67187	T	A	.	.	dbSNPBuildID=1;VC=SNP
chrV	2864193	cb67209	C	T	.	.	dbSNPBuildID=1;VC=SNP
chrV	2921893	cb67210	A	G	.	.	dbSNPBuildID=1;VC=SNP
chrV	2945316	cb67224	C	T	.	.	dbSNPBuildID=1;VC=SNP
chrV	2948018	cb67239	G	A	.	.	dbSNPBuildID=1;VC=SNP
chrV	3462286	cb36104	A	T	.	.	dbSNPBuildID=1;VC=SNP
chrV	3646618	cb8361	T	C	.	.	dbSNPBuildID=1;VC=SNP
chrV	3729896	cb8300	A	T	.	.	dbSNPBuildID=1;VC=SNP
chrV	3790268	cb8347	G	A	.	.	dbSNPBuildID=1;VC=SNP
chrV	3790395	cb8344	G	A	.	.	dbSNPBuildID=1;VC=SNP
chrV	4226658	cb26751	A	G	.	.	dbSNPBuildID=1;VC=SNP
chrV	4831946	cb16783	C	T	.	.	dbSNPBuildID=1;VC=SNP
chrV	5078239	cb34997	A	G	.	.	dbSNPBuildID=1;VC=SNP
chrV	5353373	cb53773	G	T	.	.	dbSNPBuildID=1;VC=SNP
chrV	5564457	cb66391	A	G	.	.	dbSNPBuildID=1;VC=SNP
chrV	5870342	cb30836	C	T	.	.	dbSNPBuildID=1;VC=SNP
chrV	5890814	cb26120	A	C	.	.	dbSNPBuildID=1;VC=SNP
chrV	6198618	cb4385	C	T	.	.	dbSNPBuildID=1;VC=SNP
chrV	6765373	cb26247	C	A	.	.	dbSNPBuildID=1;VC=SNP
chrV	7701666	cb49450	G	A	.	.	dbSNPBuildID=1;VC=SNP
chrV	7769066	cb49424	T	A	.	.	dbSNPBuildID=1;VC=SNP
chrV	7769156	cb49423	T	G	.	.	dbSNPBuildID=1;VC=SNP
chrV	8087085	cb49355	T	C	.	.	dbSNPBuildID=1;VC=SNP
chrV	8274914	cb49237	T	C	.	.	dbSNPBuildID=1;VC=SNP
chrV	8288073	cb49218	G	T	.	.	dbSNPBuildID=1;VC=SNP
chrV	8331365	cb32132	T	C	.	.	dbSNPBuildID=1;VC=SNP
chrV	8331771	cb32133	T	C	.	.	dbSNPBuildID=1;VC=SNP
chrV	8596154	cb23535	C	G	.	.	dbSNPBuildID=1;VC=SNP
chrV	8742314	cb23504	A	G	.	.	dbSNPBuildID=1;VC=SNP
chrV	8742427	cb23503	G	C	.	.	dbSNPBuildID=1;VC=SNP
chrV	9521961	cb139	T	C	.	.	dbSNPBuildID=1;VC=SNP
chrV	9566655	cb23467	G	A	.	.	dbSNPBuildID=1;VC=SNP
chrV	9603374	cb111	A	G	.	.	dbSNPBuildID=1;VC=SNP
chrV	9603447	cb110	T	A	.	.	dbSNPBuildID=1;VC=SNP
chrV	9684637	cb23450	G	T	.	.	dbSNPBuildID=1;VC=SNP
chrV	10034856	cb59	C	T	.	.	dbSNPBuildID=1;VC=SNP
chrV	10205547	cb50632	T	A	.	.	dbSNPBuildID=1;VC=SNP
chrV	10803738	cb50506	C	A	.	.	dbSNPBuildID=1;VC=SNP
chrV	11363285	cb3951	T	G	.	.	dbSNPBuildID=1;VC=SNP
chrV	11365403	cb3949	T	A	.	.	dbSNPBuildID=1;VC=SNP
chrV	11575336	cb3903	G	A	.	.	dbSNPBuildID=1;VC=SNP
chrV	11681046	cb25840	C	A	.	.	dbSNPBuildID=1;VC=SNP
chrV	11838772	cb3883	C	T	.	.	dbSNPBuildID=1;VC=SNP
chrV	12367309	cb62652	G	A	.	.	dbSNPBuildID=1;VC=SNP
chrV	12670017	cb62709	T	G	.	.	dbSNPBuildID=1;VC=SNP
chrV	13461076	cb39263	G	T	.	.	dbSNPBuildID=1;VC=SNP
chrV	13511464	cb39278	T	G	.	.	dbSNPBuildID=1;VC=SNP
chrV	13678225	cb39281	G	A	.	.	dbSNPBuildID=1;VC=SNP
chrV	13906202	cb39323	A	C	.	.	dbSNPBuildID=1;VC=SNP
chrV	14027881	cb39356	G	A	.	.	dbSNPBuildID=1;VC=SNP
chrV	14241066	cb36977	C	T	.	.	dbSNPBuildID=1;VC=SNP
chrV	14305478	cb19272	C	T	.	.	dbSNPBuildID=1;VC=SNP
chrV	14307785	cb19274	A	G	.	.	dbSNPBuildID=1;VC=SNP
chrV	14316136	cb19275	G	A	.	.	dbSNPBuildID=1;VC=SNP
chrV	14316317	cb19276	C	G	.	.	dbSNPBuildID=1;VC=SNP
chrV	14358839	cb36987	C	T	.	.	dbSNPBuildID=1;VC=SNP
chrV	14358927	cb36988	C	A	.	.	dbSNPBuildID=1;VC=SNP
chrV	14359279	cb36997	G	T	.	.	dbSNPBuildID=1;VC=SNP
chrV	14642814	cb19373	T	G	.	.	dbSNPBuildID=1;VC=SNP
chrV	14948181	cb45143	A	G	.	.	dbSNPBuildID=1;VC=SNP
chrV	15024213	cb19474	T	A	.	.	dbSNPBuildID=1;VC=SNP
chrV	15105391	cb6527	T	A	.	.	dbSNPBuildID=1;VC=SNP
chrV	16039308	cb31196	T	C	.	.	dbSNPBuildID=1;VC=SNP
chrV	16041241	cb67810	T	C	.	.	dbSNPBuildID=1;VC=SNP
chrV	16041484	cb67811	A	G	.	.	dbSNPBuildID=1;VC=SNP
chrV	16041555	cb67812	A	G	.	.	dbSNPBuildID=1;VC=SNP
chrV	16046885	cb11749	A	C	.	.	dbSNPBuildID=1;VC=SNP
chrV	16047208	cb11759	C	T	.	.	dbSNPBuildID=1;VC=SNP
chrV	16048997	cb11768	C	T	.	.	dbSNPBuildID=1;VC=SNP
chrV	16239467	cb30888	A	G	.	.	dbSNPBuildID=1;VC=SNP
chrV	16281906	cb11402	T	C	.	.	dbSNPBuildID=1;VC=SNP
chrV	16282069	cb11399	G	A	.	.	dbSNPBuildID=1;VC=SNP
chrV	16318787	cb32938	G	A	.	.	dbSNPBuildID=1;VC=SNP
chrV	16318852	cb32939	G	A	.	.	dbSNPBuildID=1;VC=SNP
chrV	16329742	cb14094	G	A	.	.	dbSNPBuildID=1;VC=SNP
chrV	16355482	cb35236	G	T	.	.	dbSNPBuildID=1;VC=SNP
chrV	16355663	cb35241	T	C	.	.	dbSNPBuildID=1;VC=SNP
chrV	16426171	cb4797	C	T	.	.	dbSNPBuildID=1;VC=SNP
chrV	16426388	cb4799	A	G	.	.	dbSNPBuildID=1;VC=SNP
chrV	16486952	cb70040	T	C	.	.	dbSNPBuildID=1;VC=SNP
chrV	16524195	cb23329	T	A	.	.	dbSNPBuildID=1;VC=SNP
chrV	16526121	cb39849	C	T	.	.	dbSNPBuildID=1;VC=SNP
chrV	16542799	cb39850	T	A	.	.	dbSNPBuildID=1;VC=SNP
chrV	16551683	cb39858	A	G	.	.	dbSNPBuildID=1;VC=SNP
chrV	16551838	cb39864	A	T	.	.	dbSNPBuildID=1;VC=SNP
chrV	16575806	cb69561	T	G	.	.	dbSNPBuildID=1;VC=SNP
chrV	16591839	cb69734	T	A	.	.	dbSNPBuildID=1;VC=SNP
chrV	16623685	cb58915	C	T	.	.	dbSNPBuildID=1;VC=SNP
chrV	16644605	cb58919	T	C	.	.	dbSNPBuildID=1;VC=SNP
chrV	16648113	cb58962	G	C	.	.	dbSNPBuildID=1;VC=SNP
chrV	16658589	cb31477	G	A	.	.	dbSNPBuildID=1;VC=SNP
chrV	16745059	cb36676	A	G	.	.	dbSNPBuildID=1;VC=SNP
chrV	17039766	cb24496	T	C	.	.	dbSNPBuildID=1;VC=SNP
chrV	17117893	cb30611	A	G	.	.	dbSNPBuildID=1;VC=SNP
chrV	17134509	cb36886	T	C	.	.	dbSNPBuildID=1;VC=SNP
chrV	17215091	cb62163	T	C	.	.	dbSNPBuildID=1;VC=SNP
chrV	17545783	cb12663	T	C	.	.	dbSNPBuildID=1;VC=SNP
chrV	17545859	cb12661	C	T	.	.	dbSNPBuildID=1;VC=SNP
chrV	17545930	cb12660	A	G	.	.	dbSNPBuildID=1;VC=SNP
chrV	17603099	cb39061	A	G	.	.	dbSNPBuildID=1;VC=SNP
chrV	17610046	cb69027	T	C	.	.	dbSNPBuildID=1;VC=SNP
chrV	17631694	cb61304	A	C	.	.	dbSNPBuildID=1;VC=SNP
chrV	17709124	cb61373	C	T	.	.	dbSNPBuildID=1;VC=SNP
chrV	17709227	cb61375	G	T	.	.	dbSNPBuildID=1;VC=SNP
chrV	17872071	cb25802	T	C	.	.	dbSNPBuildID=1;VC=SNP
chrV	17872203	cb25803	A	G	.	.	dbSNPBuildID=1;VC=SNP
chrV	17916513	cb64232	G	T	.	.	dbSNPBuildID=1;VC=SNP
chrV	17924622	cb64241	G	C	.	.	dbSNPBuildID=1;VC=SNP
chrV	17924994	cb64247	T	C	.	.	dbSNPBuildID=1;VC=SNP
chrV	17927280	cb64266	C	T	.	.	dbSNPBuildID=1;VC=SNP
chrV	18043941	cb68897	G	A	.	.	dbSNPBuildID=1;VC=SNP
chrV	18069496	cb19800	C	A	.	.	dbSNPBuildID=1;VC=SNP
chrV	18069595	cb19801	A	C	.	.	dbSNPBuildID=1;VC=SNP
chrV	18155384	cb32750	T	A	.	.	dbSNPBuildID=1;VC=SNP
chrV	18228536	cb36633	T	C	.	.	dbSNPBuildID=1;VC=SNP
chrV	18228834	cb18754	A	G	.	.	dbSNPBuildID=1;VC=SNP
chrV	18299185	cb54604	T	C	.	.	dbSNPBuildID=1;VC=SNP
chrV	18422979	cb54706	T	C	.	.	dbSNPBuildID=1;VC=SNP
chrV	18514193	cb39654	C	T	.	.	dbSNPBuildID=1;VC=SNP
chrV	18587973	cb64466	T	G	.	.	dbSNPBuildID=1;VC=SNP
chrV	18635782	cb15955	A	G	.	.	dbSNPBuildID=1;VC=SNP
chrV	18636000	cb15952	T	C	.	.	dbSNPBuildID=1;VC=SNP
chrV	18707683	cb10307	T	C	.	.	dbSNPBuildID=1;VC=SNP
chrV	18709656	cb10405	A	T	.	.	dbSNPBuildID=1;VC=SNP
chrV	18709857	cb10459	G	C	.	.	dbSNPBuildID=1;VC=SNP
chrV	18740060	cb10494	G	A	.	.	dbSNPBuildID=1;VC=SNP
chrV	18960704	cb10621	A	G	.	.	dbSNPBuildID=1;VC=SNP
chrV	19021128	cb8129	G	A	.	.	dbSNPBuildID=1;VC=SNP
chrV	19209427	cb46343	T	C	.	.	dbSNPBuildID=1;VC=SNP
chrX	6231	cb51294	T	C	.	.	dbSNPBuildID=1;VC=SNP
chrX	43313	cb44549	C	T	.	.	dbSNPBuildID=1;VC=SNP
chrX	82836	cb11972	C	A	.	.	dbSNPBuildID=1;VC=SNP
chrX	83217	cb11948	A	T	.	.	dbSNPBuildID=1;VC=SNP
chrX	84627	cb11975	G	C	.	.	dbSNPBuildID=1;VC=SNP
chrX	353751	cb31388	G	A	.	.	dbSNPBuildID=1;VC=SNP
chrX	376411	cb12023	G	A	.	.	dbSNPBuildID=1;VC=SNP
chrX	386281	cb12048	A	G	.	.	dbSNPBuildID=1;VC=SNP
chrX	609857	cb12080	C	G	.	.	dbSNPBuildID=1;VC=SNP
chrX	740298	cb16537	C	A	.	.	dbSNPBuildID=1;VC=SNP
chrX	788699	cb34809	T	C	.	.	dbSNPBuildID=1;VC=SNP
chrX	1031733	cb21766	C	T	.	.	dbSNPBuildID=1;VC=SNP
chrX	1413163	cb38633	G	A	.	.	dbSNPBuildID=1;VC=SNP
chrX	1556814	cb21421	T	A	.	.	dbSNPBuildID=1;VC=SNP
chrX	1729963	cb21272	C	G	.	.	dbSNPBuildID=1;VC=SNP
chrX	1730108	cb21271	T	C	.	.	dbSNPBuildID=1;VC=SNP
chrX	1849896	cb21234	A	G	.	.	dbSNPBuildID=1;VC=SNP
chrX	1909385	cb38506	A	G	.	.	dbSNPBuildID=1;VC=SNP
chrX	1909555	cb38505	C	T	.	.	dbSNPBuildID=1;VC=SNP
chrX	1978488	cb21200	A	G	.	.	dbSNPBuildID=1;VC=SNP
chrX	2604423	cb22314	T	A	.	.	dbSNPBuildID=1;VC=SNP
chrX	2708634	cb22278	G	T	.	.	dbSNPBuildID=1;VC=SNP
chrX	3034308	cb58970	A	T	.	.	dbSNPBuildID=1;VC=SNP
chrX	3220115	cb37822	G	A	.	.	dbSNPBuildID=1;VC=SNP
chrX	4553494	cb42599	G	A	.	.	dbSNPBuildID=1;VC=SNP
chrX	4811050	cb16676	A	T	.	.	dbSNPBuildID=1;VC=SNP
chrX	4846076	cb16700	T	A	.	.	dbSNPBuildID=1;VC=SNP
chrX	4855148	cb60611	T	C	.	.	dbSNPBuildID=1;VC=SNP
chrX	5123055	cb60798	C	T	.	.	dbSNPBuildID=1;VC=SNP
chrX	5440768	cb11499	A	G	.	.	dbSNPBuildID=1;VC=SNP
chrX	5440900	cb60839	T	G	.	.	dbSNPBuildID=1;VC=SNP
chrX	5705948	cb12264	G	A	.	.	dbSNPBuildID=1;VC=SNP
chrX	5706023	cb12265	G	A	.	.	dbSNPBuildID=1;VC=SNP
chrX	5707997	cb12267	T	C	.	.	dbSNPBuildID=1;VC=SNP
chrX	5708209	cb12268	A	C	.	.	dbSNPBuildID=1;VC=SNP
chrX	5708521	cb12271	G	C	.	.	dbSNPBuildID=1;VC=SNP
chrX	5711201	cb31515	C	T	.	.	dbSNPBuildID=1;VC=SNP
chrX	5787878	cb31522	G	C	.	.	dbSNPBuildID=1;VC=SNP
chrX	6182806	cb12375	G	A	.	.	dbSNPBuildID=1;VC=SNP
chrX	6218577	cb67007	C	T	.	.	dbSNPBuildID=1;VC=SNP
chrX	6218716	cb67009	C	T	.	.	dbSNPBuildID=1;VC=SNP
chrX	6255808	cb45020	G	A	.	.	dbSNPBuildID=1;VC=SNP
chrX	6255984	cb45017	T	C	.	.	dbSNPBuildID=1;VC=SNP
chrX	6282906	cb45001	A	G	.	.	dbSNPBuildID=1;VC=SNP
chrX	6370138	cb44987	C	A	.	.	dbSNPBuildID=1;VC=SNP
chrX	6370307	cb44983	C	G	.	.	dbSNPBuildID=1;VC=SNP
chrX	6370422	cb44982	C	A	.	.	dbSNPBuildID=1;VC=SNP
chrX	6813917	cb60419	A	C	.	.	dbSNPBuildID=1;VC=SNP
chrX	6922964	cb60327	G	A	.	.	dbSNPBuildID=1;VC=SNP
chrX	7061891	cb60199	A	C	.	.	dbSNPBuildID=1;VC=SNP
chrX	7061969	cb60198	T	C	.	.	dbSNPBuildID=1;VC=SNP
chrX	7171739	cb60166	T	C	.	.	dbSNPBuildID=1;VC=SNP
chrX	7171821	cb60165	C	T	.	.	dbSNPBuildID=1;VC=SNP
chrX	7383091	cb69017	T	C	.	.	dbSNPBuildID=1;VC=SNP
chrX	7393382	cb53294	C	T	.	.	dbSNPBuildID=1;VC=SNP
chrX	7393647	cb53297	A	T	.	.	dbSNPBuildID=1;VC=SNP
chrX	7848123	cb2444	T	C	.	.	dbSNPBuildID=1;VC=SNP
chrX	8366581	cb56563	C	T	.	.	dbSNPBuildID=1;VC=SNP
chrX	8366791	cb56564	A	G	.	.	dbSNPBuildID=1;VC=SNP
chrX	9293415	cb2629	A	G	.	.	dbSNPBuildID=1;VC=SNP
chrX	9461442	cb24981	C	T	.	.	dbSNPBuildID=1;VC=SNP
chrX	9946238	cb56972	T	G	.	.	dbSNPBuildID=1;VC=SNP
chrX	11401034	cb10631	G	A	.	.	dbSNPBuildID=1;VC=SNP
chrX	11429836	cb21912	C	G	.	.	dbSNPBuildID=1;VC=SNP
chrX	11663968	cb11728	A	G	.	.	dbSNPBuildID=1;VC=SNP
chrX	11664785	cb11729	G	A	.	.	dbSNPBuildID=1;VC=SNP
chrX	11666229	cb11732	A	T	.	.	dbSNPBuildID=1;VC=SNP
chrX	11666499	cb11731	A	C	.	.	dbSNPBuildID=1;VC=SNP
chrX	11666621	cb11730	T	C	.	.	dbSNPBuildID=1;VC=SNP
chrX	11686043	cb31128	C	A	.	.	dbSNPBuildID=1;VC=SNP
chrX	11837333	cb11740	A	G	.	.	dbSNPBuildID=1;VC=SNP
chrX	12004553	cb51757	G	A	.	.	dbSNPBuildID=1;VC=SNP
chrX	12190594	cb51789	G	A	.	.	dbSNPBuildID=1;VC=SNP
chrX	12607332	cb51867	C	T	.	.	dbSNPBuildID=1;VC=SNP
chrX	12805375	cb51907	A	G	.	.	dbSNPBuildID=1;VC=SNP
chrX	12946871	cb16380	T	C	.	.	dbSNPBuildID=1;VC=SNP
chrX	13098689	cb16390	T	A	.	.	dbSNPBuildID=1;VC=SNP
chrX	13531560	cb16518	C	T	.	.	dbSNPBuildID=1;VC=SNP
chrX	13581275	cb14826	C	G	.	.	dbSNPBuildID=1;VC=SNP
chrX	13960348	cb14861	T	A	.	.	dbSNPBuildID=1;VC=SNP
chrX	13977361	cb14864	G	A	.	.	dbSNPBuildID=1;VC=SNP
chrX	14120413	cb38310	G	A	.	.	dbSNPBuildID=1;VC=SNP
chrX	14346521	cb40108	G	T	.	.	dbSNPBuildID=1;VC=SNP
chrX	14353795	cb40110	T	C	.	.	dbSNPBuildID=1;VC=SNP
chrX	14813800	cb40266	T	G	.	.	dbSNPBuildID=1;VC=SNP
chrX	15002357	cb40366	A	G	.	.	dbSNPBuildID=1;VC=SNP
chrX	15002457	cb40367	C	T	.	.	dbSNPBuildID=1;VC=SNP
chrX	15091531	cb9641	G	A	.	.	dbSNPBuildID=1;VC=SNP
chrX	15255582	cb58205	C	T	.	.	dbSNPBuildID=1;VC=SNP
chrX	15257497	cb58197	C	T	.	.	dbSNPBuildID=1;VC=SNP
chrX	16091847	cb6123	A	G	.	.	dbSNPBuildID=1;VC=SNP
chrX	16156474	cb35263	T	A	.	.	dbSNPBuildID=1;VC=SNP
chrX	16170204	cb35272	C	T	.	.	dbSNPBuildID=1;VC=SNP
chrX	16225724	cb34134	T	C	.	.	dbSNPBuildID=1;VC=SNP
chrX	16252477	cb6111	C	G	.	.	dbSNPBuildID=1;VC=SNP
chrX	16522406	cb5968	G	A	.	.	dbSNPBuildID=1;VC=SNP
chrX	16867791	cb45636	T	G	.	.	dbSNPBuildID=1;VC=SNP
chrX	16868420	cb45638	C	A	.	.	dbSNPBuildID=1;VC=SNP
chrX	16874155	cb45646	C	T	.	.	dbSNPBuildID=1;VC=SNP
chrX	17456189	cb36632	G	T	.	.	dbSNPBuildID=1;VC=SNP
chrX	17488754	cb18742	T	C	.	.	dbSNPBuildID=1;VC=SNP
chrX	17834922	cb18644	T	C	.	.	dbSNPBuildID=1;VC=SNP
chrX	19165562	cb15550	A	T	.	.	dbSNPBuildID=1;VC=SNP
chrX	19172161	cb34097	T	C	.	.	dbSNPBuildID=1;VC=SNP
chrX	19172611	cb34094	C	T	.	.	dbSNPBuildID=1;VC=SNP
chrX	19174294	cb34090	G	T	.	.	dbSNPBuildID=1;VC=SNP
chrX	19174440	cb34088	A	G	.	.	dbSNPBuildID=1;VC=SNP
chrX	19174583	cb34085	T	A	.	.	dbSNPBuildID=1;VC=SNP
chrX	19174737	cb34082	T	C	.	.	dbSNPBuildID=1;VC=SNP
chrX	19287134	cb15519	A	C	.	.	dbSNPBuildID=1;VC=SNP
chrX	19317207	cb34065	T	C	.	.	dbSNPBuildID=1;VC=SNP
chrX	20384902	cb51130	A	G	.	.	dbSNPBuildID=1;VC=SNP
chrX	20889849	cb24208	C	A	.	.	dbSNPBuildID=1;VC=SNP
chrX	21125011	cb4685	C	T	.	.	dbSNPBuildID=1;VC=SNP
chrX	21239074	cb25698	A	C	.	.	dbSNPBuildID=1;VC=SNP
chrX	21270616	cb25676	T	A	.	.	dbSNPBuildID=1;VC=SNP
chrX	21296263	cb25674	T	C	.	.	dbSNPBuildID=1;VC=SNP
chrX	21296640	cb25673	A	G	.	.	dbSNPBuildID=1;VC=SNP
chrX	21360856	cb3581	G	A	.	.	dbSNPBuildID=1;VC=SNP
